# Supplementary material for: Targeted promoter editing for rice resistance to Xanthomonas oryzae pv. oryzae reveals differential activities for SWEET14‐inducing TAL effectors
Source: Plant Biotechnol J. 2016 Dec 17;15(3):306–17. doi: 10.1111/pbi.12613 (PMC5316920; doi:10.1111/pbi.12613)
Supplement: Supplementary file 2 — Table 1 Detailed information on the edited lines and mutation events selected and studied for AvrXa7 and Tal5 EBEs. y, yes; n, no; nd, not determined. [file PBI-15-306-s003.xlsx]

## Sheet: Table S1
Supplementary table 1
T0 line ID	T0 genotype	Genotype of selected T1	Allele ID	EBE affected	Transgene-free individuals available in T1 ?
A1.6	-7/-4	-7/-7	SWEET14-6	AvrXa7	nd
		-4/-4	SWEET14-2	AvrXa7	nd
A4.3.2-1	-33/+1	-33/-33	SWEET14-11	AvrXa7	y
		+1/+1	SWEET14-16	AvrXa7	y
A4.3.2-2	-6/-27+6	-6/-6	SWEET14-5	AvrXa7	y only for heterozygous -6/-27+6 individuals
		-27+6/-27+6	SWEET14-18	AvrXa7
A4.9.3-1	-28/-28	-28/-28	SWEET14-10	AvrXa7-Tal5	y
A4.9.4-1	-20/-5	-20/-20	SWEET14-8	AvrXa7-Tal5	y only for heterozygous -5/-20 individuals
		-5/-5	SWEET14-3	AvrXa7
A4.14.1-2	-4/-28+22	-28+22/-28+22	SWEET14-19	AvrXa7-Tal5	n
		-4/-4	SWEET14-1	AvrXa7	y
		+1/+1	SWEET14-16	AvrXa7	y
A4.14.3-1	-38/-4	-38/-38	SWEET14-12	AvrXa7	y
		-4/-4	SWEET14-1	AvrXa7	y
A4.15.2-1	-21/-12+7	-21/-21	SWEET14-9	AvrXa7	n
		-12+7/-12+7	SWEET14-17	AvrXa7	n
A4.15.3-1	-13/-42	-13/-13	SWEET14-7	AvrXa7	y
		-42/-42	SWEET14-14	AvrXa7	y
A4.19.5-1	-5/-38	-5/-5	SWEET14-3	AvrXa7	y
		-38/-38	SWEET14-13	AvrXa7	y
A4.20.2-3	-51/ND	-51/-51	SWEET14-15	AvrXa7-Tal5	y
		-5/-5	SWEET14-4	AvrXa7	n
		+1/+1	SWEET14-16	AvrXa7	y
