# Supplementary material for: Targeted promoter editing for rice resistance to Xanthomonas oryzae pv. oryzae reveals differential activities for SWEET14‐inducing TAL effectors
Source: Plant Biotechnol J. 2016 Dec 17;15(3):306–17. doi: 10.1111/pbi.12613 (PMC5316920; doi:10.1111/pbi.12613)
Supplement: Supplementary file 3 — Table 2 Detailed information on the edited lines and mutation events selected and studied for TalC EBE. y, yes; n, no; nd, not determined. [file PBI-15-306-s001.xlsx]

## Sheet: Table_S2
Supplementary table 2
T0 line ID	T0 genotype	Genotype of selected T1	Allele ID	EBE affected	Transgene-free individuals available in T1 ?
A2.6.1	-6/-10	-6/-6	SWEET14-23	TalC	y
		-10/-10	SWEET14-25	TalC	y
A2.6.3	-24/-24	-24/-24	SWEET14-32	TalC	y
A5.2.4	+3/-11	-11/-11	SWEET14-28	TalC	n
		+3/+3	SWEET14-34	TalC	n
		-4/-4	SWEET14-21	TalC	n
		-4/-4	SWEET14-22	TalC	n
A5.2.6-1	-10/-10	-10/-10	SWEET14-26	TalC	n
A5.6.3-1	-8/-8	-8/-8	SWEET14-24	TalC	n
A5.14.4-1	-16/+1	-16/-16	SWEET14-30	TalC	n
		+1/+1	SWEET14-33	TalC	n
A5.14-7	-20/-20	-20/-20	SWEET14-31	TalC	n
A5.6.4-1	non-edited/-10	-10/-10	SWEET14-27	TalC	n
A5.9.5-1	-14+6/ND	-14+6/-14+6	SWEET14-35	TalC	y
A5.20.2	-13/-3	-13/-13	SWEET14-29	TalC	n
		-3/-3	SWEET14-20	TalC	n
